# Supplementary material for: Discovery of novel multidrug resistance protein 4 (MRP4) inhibitors as active agents reducing resistance to anticancer drug 6-Mercaptopurine (6-MP) by structure and ligand-based virtual screening
Source: PLoS One. 2018 Oct 15;13(10):e0205175. doi: 10.1371/journal.pone.0205175 (PMC6188748; doi:10.1371/journal.pone.0205175)
Supplement: S1 Table — (XLSX) [file pone.0205175.s001.xlsx]

## Sheet: Sheet1
IDNUMBER	MOLWEIGHT	dock1_ROCS_ShapeTanimoto	dock1_EON_ShapeTanimoto	dock2_ROCS_ShapeTanimoto	dock2_EON_ShapeTanimoto	omega_ROCS_ShapeTanimoto	omega_EON_ShapeTanimoto	bindaff-1	bindaff-2	bindaff-3	high	low	high-low	hbond-1	hbond-2	hbond-3	avg	ADMET_Solubility	ADMET_Solubility_Level
AK-968/15256769	369.5	0.714	0.714	0.717	0.717	0.68	0.68	-8.9	-9	-9	-8.9	-9	0.1	1	1	1	1	-6.313	1
AN-329/43448350	345.4	0.732	0.725	0.689	0.702	0.656	0.656	-9	-8.9	-9	-8.9	-9	0.1	1	2	1	1.33333	-4.195	2
AN-329/43448350	345.4	0.732	0.725	0.689	0.702	0.656	0.656	-8.9	-9	-9	-8.9	-9	0.1	2	2	1	1.66667	-4.195	2
AN-329/40602026	385.42	0.657	0.663	0.636	0.636	0.681	0.689	-8.8	-9.1	-9.1	-8.8	-9.1	0.3	1	1	1	1	-5.001	2
AK-968/12688496	419.26	0.706	0.708	0.704	0.708	0.717	0.717	-9.1	-9.1	-8.9	-8.9	-9.1	0.2	1	2	1	1.33333	-5.241	2
AG-205/37007454	432.35	0.745	0.729	0.622	0.613	0.6	0.6	-9.1	-9.1	-9	-9	-9.1	0.1	1	1	1	1	-6.181	1
AN-329/43448369	359.43	0.727	0.707	0.679	0.704	0.643	0.643	-9.1	-9	-9	-9	-9.1	0.1	1	1	1	1	-4.41	2
AG-205/11955505	401.46	0.729	0.729	0.75	0.749	0.573	0.574	-9.1	-9	-9	-9	-9.1	0.1	2	1	2	1.66667	-4.046	2
AG-205/07437061	368.39	0.711	0.711	0.677	0.661	0.65	0.65	-9.2	-9.2	-8.9	-8.9	-9.2	0.3	2	0	2	1.33333	-3.798	3
AN-329/43448839	380.49	0.697	0.697	0.707	0.707	0.693	0.697	-9	-9	-9.2	-9	-9.2	0.2	1	1	1	1	-4.383	2
AS-871/43475285	497.57	0.608	0.607	0.715	0.715	0.596	0.594	-9.2	-9.2	-9.2	-9.2	-9.2	0	1	1	1	1	-4.206	2
AG-205/07766041	437.88	0.609	0.601	0.699	0.699	0.661	0.661	-9.2	-9.2	-9.2	-9.2	-9.2	0	3	3	1	2.33333	-5.104	2
AK-968/40708814	479.71	0.703	0.703	0.706	0.706	0.705	0.705	-9.1	-9.1	-9.3	-9.1	-9.3	0.2	3	2	5	3.33333	-5.673	2
AG-690/11971030	520.41	0.705	0.705	0.573	0.573	0.66	0.655	-9.2	-9.3	-9.3	-9.2	-9.3	0.1	2	3	3	2.66667	-5.718	2
AG-205/32455041	450.41	0.743	0.743	0.61	0.61	0.584	0.585	-9.1	-9.4	-9.2	-9.1	-9.4	0.3	3	3	3	3	-4.941	2
AN-329/42548537	429.93	0.711	0.701	0.703	0.704	0.681	0.716	-9.2	-9.4	-9.3	-9.2	-9.4	0.2	1	1	1	1	-5.047	2
AG-670/40968109	453.95	0.709	0.698	0.668	0.649	0.565	0.565	-9.4	-9.2	-9.3	-9.2	-9.4	0.2	2	1	1	1.33333	-5.873	2
AG-690/09709034	397.41	0.661	0.661	0.693	0.693	0.7	0.7	-9.2	-9.4	-9.2	-9.2	-9.4	0.2	3	3	3	3	-4.88	2
AH-487/15277628	452.53	0.718	0.718	0.769	0.775	0.642	0.638	-9.1	-9.4	-9.5	-9.1	-9.5	0.4	1	3	2	2	-5.204	2
AN-329/40760560	367.49	0.66	0.66	0.714	0.717	0.65	0.652	-9.2	-9.2	-9.5	-9.2	-9.5	0.3	1	1	2	1.33333	-4.458	2
AN-652/43161595	429.3	0.708	0.708	0.66	0.66	0.628	0.625	-9.5	-9.4	-9.5	-9.4	-9.5	0.1	1	1	1	1	-5.911	2
AN-329/40922994	395.48	0.661	0.661	0.654	0.654	0.642	0.659	-9.5	-9.4	-9.4	-9.4	-9.5	0.1	2	2	2	2	-5.54	2
AH-487/41938567	489.39	0.734	0.734	0.642	0.642	0.638	0.61	-9.4	-9.5	-9.4	-9.4	-9.5	0.1	1	3	3	2.33333	-5.096	2
AS-871/43474995	468.53	0.652	0.687	0.708	0.718	0.693	0.688	-9.5	-9.5	-9.5	-9.5	-9.5	0	1	1	1	1	-4.671	2
AN-652/43163515	389.45	0.714	0.714	0.685	0.686	0.624	0.617	-9.5	-9.4	-9.6	-9.4	-9.6	0.2	1	1	1	1	-4.918	2
AK-968/12345617	479.77	0.696	0.695	0.64	0.622	0.702	0.715	-9.4	-9.6	-9.5	-9.4	-9.6	0.2	2	2	1	1.66667	-7.695	1
AG-690/11482724	487.38	0.702	0.711	0.626	0.626	0.623	0.623	-9.5	-9.4	-9.6	-9.4	-9.6	0.2	2	1	3	2	-5.239	2
AG-690/11971032	538.42	0.704	0.704	0.566	0.551	0.655	0.647	-9.4	-9.6	-9.5	-9.4	-9.6	0.2	2	3	2	2.33333	-5.881	2
AN-329/40238961	345.4	0.711	0.712	0.655	0.655	0.636	0.661	-9.5	-9.6	-9.5	-9.5	-9.6	0.1	1	0	2	1	-4.621	2
AQ-088/42181266	457.6	0.675	0.657	0.733	0.733	0.614	0.614	-9.6	-9.5	-9.5	-9.5	-9.6	0.1	3	3	3	3	-5.684	2
AP-970/42736705	360.37	0.726	0.726	0.677	0.677	0.588	0.588	-9.6	-9.6	-9.6	-9.6	-9.6	0	1	1	1	1	-4.492	2
AN-648/40682404	378.86	0.719	0.719	0.659	0.672	0.598	0.598	-9.7	-9.4	-9.2	-9.2	-9.7	0.5	1	1	1	1	-5.384	2
AN-329/42548525	429.93	0.68	0.654	0.66	0.66	0.656	0.667	-9.5	-9.7	-9.4	-9.4	-9.7	0.3	2	0	2	1.33333	-6.299	1
AO-080/41810460	416.81	0.728	0.728	0.687	0.687	0.583	0.577	-9.7	-9.6	-9.7	-9.6	-9.7	0.1	1	1	1	1	-5.781	2
AG-690/36449044	405.37	0.729	0.73	0.684	0.684	0.539	0.539	-9.6	-9.6	-9.7	-9.6	-9.7	0.1	4	4	3	3.66667	-4.875	2
AQ-432/43197338	401.49	0.747	0.708	0.714	0.696	0.603	0.597	-9.7	-9.7	-9.7	-9.7	-9.7	0	1	1	2	1.33333	-5.674	2
AK-968/12571097	406.46	0.73	0.723	0.699	0.695	0.616	0.616	-9.7	-9.7	-9.7	-9.7	-9.7	0	1	1	2	1.33333	-5.603	2
AK-968/12571097	406.46	0.73	0.723	0.699	0.695	0.616	0.616	-9.6	-9.7	-9.8	-9.6	-9.8	0.2	1	3	2	2	-5.603	2
AG-690/08587037	448.39	0.63	0.63	0.725	0.725	0.538	0.538	-9.7	-9.7	-9.7	-9.7	-9.7	0	4	4	4	4	-6.134	1
AO-365/43474732	411.5	0.716	0.716	0.716	0.716	0.604	0.604	-9.5	-9.8	-9.4	-9.4	-9.8	0.4	2	1	1	1.33333	-4.563	2
AN-979/14697011	361.36	0.666	0.662	0.718	0.711	0.609	0.598	-9.4	-9.8	-9.6	-9.4	-9.8	0.4	3	3	3	3	-4.602	2
AK-918/11884200	449.37	0.613	0.632	0.705	0.707	0.6	0.601	-9.4	-9.4	-9.8	-9.4	-9.8	0.4	2	1	6	3	-4.672	2
AH-487/41977479	507.38	0.726	0.726	0.633	0.624	0.631	0.619	-9.5	-9.7	-9.8	-9.5	-9.8	0.3	1	1	1	1	-5.44	2
AK-968/15605579	421.41	0.701	0.701	0.655	0.656	0.698	0.698	-9.8	-9.6	-9.8	-9.6	-9.8	0.2	3	2	3	2.66667	-4.839	2
AK-968/40733984	381.86	0.746	0.735	0.694	0.691	0.643	0.643	-9.7	-9.8	-9.8	-9.7	-9.8	0.1	1	1	1	1	-6.734	1
AN-329/42875405	425.53	0.718	0.696	0.613	0.613	0.648	0.628	-9.8	-9.7	-9.7	-9.7	-9.8	0.1	2	1	2	1.66667	-4.885	2
AG-690/09918048	431.36	0.675	0.675	0.716	0.709	0.613	0.613	-9.8	-9.8	-9.7	-9.7	-9.8	0.1	4	5	4	4.33333	-5.755	2
AK-968/11107537	409.85	0.676	0.676	0.709	0.71	0.635	0.635	-9.8	-9.8	-9.8	-9.8	-9.8	0	1	1	1	1	-6.904	1
AP-970/42736706	374.39	0.736	0.736	0.683	0.683	0.599	0.599	-9.8	-9.8	-9.8	-9.8	-9.8	0	2	2	2	2	-4.952	2
AG-690/12951052	374.39	0.736	0.736	0.684	0.684	0.595	0.596	-9.9	-9.4	-9.4	-9.4	-9.9	0.5	1	1	1	1	-4.485	2
AG-205/06961010	528.27	0.605	0.605	0.706	0.706	0.607	0.607	-9.4	-9.9	-9.7	-9.4	-9.9	0.5	2	1	0	1	-5.376	2
AG-670/40888615	423.92	0.729	0.722	0.674	0.652	0.574	0.561	-9.5	-9.8	-9.9	-9.5	-9.9	0.4	1	2	1	1.33333	-6.047	1
AH-487/41973756	446.47	0.73	0.73	0.63	0.62	0.628	0.616	-9.9	-9.6	-9.7	-9.6	-9.9	0.3	1	1	1	1	-4.966	2
AK-968/41022240	377.87	0.739	0.748	0.705	0.705	0.649	0.649	-9.7	-9.7	-9.9	-9.7	-9.9	0.2	1	1	1	1	-6.662	1
AM-879/40777395	423.92	0.73	0.722	0.666	0.66	0.575	0.575	-9.7	-9.9	-9.9	-9.7	-9.9	0.2	2	0	2	1.33333	-6.047	1
AG-690/15433630	419.39	0.692	0.692	0.696	0.696	0.589	0.589	-9.9	-9.9	-9.7	-9.7	-9.9	0.2	4	5	6	5	-4.442	2
AK-968/41927432	422.44	0.668	0.669	0.669	0.669	0.693	0.693	-9.8	-9.9	-9.9	-9.8	-9.9	0.1	1	1	1	1	-5.495	2
AP-906/41640194	491.59	0.573	0.573	0.552	0.551	0.715	0.715	-9.8	-9.9	-9.9	-9.8	-9.9	0.1	1	1	1	1	-6.827	1
AK-968/15252015	358.4	0.748	0.748	0.714	0.728	0.649	0.642	-9.9	-9.8	-9.9	-9.8	-9.9	0.1	2	2	2	2	-5.532	2
AK-968/15252015	358.4	0.748	0.748	0.714	0.728	0.649	0.642	-10	-9.7	-10	-9.7	-10	0.3	2	2	2	2	-5.532	2
AG-690/40138970	466.29	0.658	0.658	0.708	0.708	0.558	0.558	-9.8	-9.9	-9.8	-9.8	-9.9	0.1	1	3	3	2.33333	-6.981	1
AG-205/37199095	416.39	0.712	0.712	0.649	0.652	0.574	0.574	-9.9	-9.8	-9.8	-9.8	-9.9	0.1	4	3	3	3.33333	-3.837	3
AG-690/09918045	449.35	0.685	0.679	0.718	0.706	0.617	0.619	-9.9	-9.8	-9.9	-9.8	-9.9	0.1	5	3	4	4	-5.91	2
AK-968/41022322	399.53	0.711	0.711	0.682	0.683	0.592	0.592	-10	-9.8	-9.8	-9.8	-10	0.2	1	1	1	1	-7.144	1
AG-690/09918041	465.8	0.682	0.675	0.715	0.703	0.614	0.618	-9.8	-10	-9.9	-9.8	-10	0.2	2	1	1	1.33333	-6.311	1
AK-918/40893931	388.42	0.707	0.707	0.672	0.672	0.591	0.591	-9.8	-10	-9.9	-9.8	-10	0.2	2	2	2	2	-3.868	3
AP-970/11812691	365.34	0.716	0.716	0.662	0.662	0.6	0.6	-9.8	-10	-10	-9.8	-10	0.2	4	6	3	4.33333	-4.683	2
AN-329/42285697	496.94	0.672	0.672	0.725	0.743	0.626	0.623	-10	-9.9	-9.9	-9.9	-10	0.1	1	1	1	1	-6.638	1
AN-652/43163799	450.54	0.721	0.736	0.704	0.694	0.569	0.551	-10	-10	-9.9	-9.9	-10	0.1	2	3	2	2.33333	-5.439	2
AG-690/36389025	395.8	0.726	0.726	0.669	0.636	0.586	0.586	-9.9	-9.9	-10	-9.9	-10	0.1	5	5	1	3.66667	-5.248	2
AJ-077/33270018	398.38	0.711	0.712	0.677	0.677	0.568	0.568	-9.9	-10	-10	-9.9	-10	0.1	4	4	4	4	-3.948	3
AO-365/43300960	401.49	0.746	0.761	0.715	0.715	0.631	0.632	-10	-10	-10	-10	-10	0	1	1	1	1	-6.405	1
AG-690/11303061	463.43	0.664	0.675	0.735	0.724	0.625	0.626	-10	-10	-10	-10	-10	0	2	1	2	1.66667	-6.679	1
AP-906/42127027	468.52	0.535	0.535	0.582	0.582	0.705	0.705	-10.1	-10.1	-9.9	-9.9	-10.1	0.2	2	3	5	3.33333	-5.548	2
AG-690/09912004	445.39	0.685	0.679	0.717	0.705	0.615	0.617	-10	-10.1	-10	-10	-10.1	0.1	1	2	5	2.66667	-6.155	1
AG-690/11027014	392.33	0.692	0.692	0.737	0.737	0.589	0.589	-10	-10	-10.1	-10	-10.1	0.1	4	4	3	3.66667	-5.826	2
AG-690/15429828	437.95	0.739	0.735	0.683	0.664	0.582	0.582	-10.2	-9.7	-10.1	-9.7	-10.2	0.5	2	1	0	1	-6.474	1
AK-778/11467088	454.82	0.689	0.689	0.724	0.724	0.551	0.551	-10.2	-10.2	-9.9	-9.9	-10.2	0.3	3	3	5	3.66667	-5.953	2
AK-968/14004019	373.49	0.759	0.759	0.754	0.754	0.709	0.709	-9.9	-10.1	-10.3	-9.9	-10.3	0.4	1	1	1	1	-6.726	1
AK-968/14004019	373.49	0.759	0.759	0.754	0.754	0.709	0.709	-10	-10.1	-10.3	-10	-10.3	0.3	1	1	1	1	-6.726	1
AO-022/43454454	485	0.617	0.621	0.73	0.726	0.646	0.716	-10.3	-10.2	-10.3	-10.2	-10.3	0.1	1	1	1	1	-6.36	1
AG-670/11899325	428.87	0.717	0.712	0.692	0.675	0.574	0.572	-10.4	-10.3	-10.3	-10.3	-10.4	0.1	1	1	1	1	-7.372	1
AG-670/11901045	507.77	0.734	0.73	0.693	0.692	0.583	0.583	-10.5	-10.4	-10.5	-10.4	-10.5	0.1	1	1	1	1	-8.121	0
AN-465/41854970	553.53	0.717	0.698	0.58	0.575	0.549	0.549	-10.5	-10.5	-10.5	-10.5	-10.5	0	2	2	1	1.66667	-5.629	2
AG-690/12949182	464.52	0.755	0.755	0.747	0.737	0.669	0.67	-10.6	-10.5	-10.6	-10.5	-10.6	0.1	2	3	2	2.33333	-7.777	1
AG-690/12949182	464.52	0.755	0.755	0.747	0.737	0.669	0.67	-10.6	-10.6	-10.6	-10.6	-10.6	0	3	3	3	3	-7.777	1
AP-828/41113247	480.6	0.666	0.666	0.638	0.62	0.702	0.699	-10.6	-10.6	-10.6	-10.6	-10.6	0	3	1	0	1.33333	-5.223	2
AG-205/37150017	388.42	0.653	0.673	0.693	0.702	0.673	0.669	-10.6	-10.6	-10.6	-10.6	-10.6	0	2	1	1	1.33333	-6.389	1
AN-979/41713621	443.46	0.699	0.708	0.667	0.667	0.567	0.567	-10.7	-10.5	-10.5	-10.5	-10.7	0.2	1	1	1	1	-4.958	2
AG-690/13705976	434.52	0.712	0.692	0.648	0.646	0.65	0.65	-10.7	-10.5	-10.5	-10.5	-10.7	0.2	2	2	2	2	-5.398	2
AP-970/43374333	445.86	0.722	0.722	0.667	0.667	0.601	0.601	-10.7	-10.7	-10.6	-10.6	-10.7	0.1	1	1	1	1	-6.87	1
AK-778/37026061	485.93	0.65	0.647	0.742	0.738	0.577	0.58	-10.4	-10.8	-10.5	-10.4	-10.8	0.4	1	1	1	1	-6.537	1
AK-968/12263106	403.86	0.646	0.644	0.725	0.723	0.652	0.657	-10.8	-10.6	-10.6	-10.6	-10.8	0.2	1	1	1	1	-6.826	1
AP-970/43374334	490.31	0.722	0.722	0.666	0.666	0.6	0.6	-10.8	-10.6	-10.7	-10.6	-10.8	0.2	2	1	1	1.33333	-6.945	1
AO-548/43196897	411.46	0.717	0.737	0.677	0.683	0.624	0.624	-10.6	-10.9	-10.7	-10.6	-10.9	0.3	2	2	2	2	-5.16	2
AK-918/41197997	420.51	0.725	0.725	0.741	0.757	0.617	0.617	-10.9	-10.9	-10.9	-10.9	-10.9	0	2	2	2	2	-5.896	2
AG-670/11900340	412.87	0.721	0.721	0.676	0.676	0.612	0.606	-10.9	-11	-10.9	-10.9	-11	0.1	1	1	1	1	-7.903	1
AN-655/15531012	504.58	0.727	0.727	0.73	0.724	0.532	0.532	-10.9	-10.9	-11	-10.9	-11	0.1	1	1	1	1	-6.738	1
AK-968/41025959	593.54	0.592	0.589	0.7	0.701	0.532	0.531	-11.2	-11	-11.2	-11	-11.2	0.2	2	2	0	1.33333	-7.005	1
