# Supplementary material for: Discovery of novel multidrug resistance protein 4 (MRP4) inhibitors as active agents reducing resistance to anticancer drug 6-Mercaptopurine (6-MP) by structure and ligand-based virtual screening
Source: PLoS One. 2018 Oct 15;13(10):e0205175. doi: 10.1371/journal.pone.0205175 (PMC6188748; doi:10.1371/journal.pone.0205175)
Supplement: S2 Table — (XLSX) [file pone.0205175.s002.xlsx]

## Sheet: Sheet1
Compound	SPESC ID	SMILES	Inhibition%(10 μM）		Vina binding affinity (kcal/mol)			ClosestSimilarities to MK571
			With 6-MP	Without 6-MP	1	2	3	ECFP_6	FCFP_6
Cpd1	AG-205/37199095	COc2ccc(cc2(NC(=O)c1ccccc1))N3C(=O)c4ccc(cc4(C3(=O)))C(O)=O	63.06	6.5±0.08	-9.9	-9.8	-9.8	0.0882353	0.110092
Cpd2	AJ-077/33270018	OC(=O)c1ccc2[nH]c(nc2(c1))c3cccc(c3)c4[nH]c5ccc(cc5(n4))C(O)=O	58.12	14.98±1.03	-9.9	-10	-10	0.135135	0.154639
Cpd12	AS-871/43475285	CN(C)c1ccc(cc1)CN(C2CCS(=O)(=O)C2)C(=O)c3cc(on3)c4ccc5OCCOc5(c4)	69.62	34.53±2.50	-9.2	-9.2	-9.2	0.133803	0.155172
Cpd18	AG-690/13705976	Cc1cc(C)nc(n1)NS(=O)(=O)c2ccc(cc2)NC=C4CCc3ccccc3C4(=O)	62.51	31.14±2.09	-10.7	-10.5	-10.5	0.102941	0.102564
Cpd23	AN-329/42875405	O=C(NC(Nc1ccc(cc1)S(=O)(=O)NCc2ccccc2)=S)c3ccccc3	81.71	15.26±1.08	-9.8	-9.7	-9.7	0.096	0.0970874
Cpd24	AP-828/41113247	O=C(CN(Cc1ccc(F)cc1)S(=O)(=O)c2ccccc2)N3CCC(CC3)Cc4ccccc4	62.66	40.46±3.24	-10.6	-10.6	-10.6	0.112782	0.168224
Cpd26	AN-652/43163515	Cc1ccnc(c1)NC(=O)c2cccc(c2)NC(=O)COc3c(C)cccc3(C)	56.49	7.91±0.58	-9.5	-9.4	-9.6	0.0977444	0.137615
